# Supplementary material for: Illuminating Host-Parasite Interaction at the Cellular and Subcellular Levels with Infrared Microspectroscopy
Source: Cells. 2022 Feb 25;11(5):811. doi: 10.3390/cells11050811 (PMC8909495; doi:10.3390/cells11050811)
Supplement: Supplementary file 1 [file cells-11-00811-s001.zip]

Archive with 1 entries (1 files):
- cells-1547901 -Supplementary materials.pdf
